# Supplementary material for: Efficacy and Safety of Low-Intensity Pulsed Ultrasound-Induced Blood–Retinal Barrier Opening in Mice
Source: Pharmaceutics. 2023 Jul 6;15(7):1896. doi: 10.3390/pharmaceutics15071896 (PMC10384184; doi:10.3390/pharmaceutics15071896)
Supplement: Supplementary file 1 [file pharmaceutics-15-01896-s001.zip]

Archive with 1 entries (1 files):
- pharmaceutics-2445399-supplementary.pdf
